# Supplementary material for: Evaluation of Bispecific T-Cell Engagers Targeting Murine Cytomegalovirus
Source: Viruses. 2024 May 29;16(6):869. doi: 10.3390/v16060869 (PMC11209133; doi:10.3390/v16060869)
Supplement: Supplementary file 1 [file viruses-16-00869-s001.zip]

Archive with 1 entries (1 files):
- viruses-3018859-supplementary.pdf
